# Supplementary material for: Homeostasis, injury, and recovery dynamics at multiple scales in a self-organizing mouse intestinal crypt
Source: eLife. 2023 Dec 8;12:e85478. doi: 10.7554/eLife.85478 (PMC10789491; doi:10.7554/eLife.85478)
Supplement: Source code 1. [file elife-85478-code1.zip]

Archive with 6 entries (6 files):
- crypt_main.jl
- cryptfunctions.jl
- mousebarker.jld
- mouseileum.jld
- mousejeju.jld
- readme.txt
